# Supplementary material for: Role of the osaA Gene in Aspergillus fumigatus Development, Secondary Metabolism and Virulence
Source: J Fungi (Basel). 2024 Jan 26;10(2):103. doi: 10.3390/jof10020103 (PMC10890407; doi:10.3390/jof10020103)
Supplement: Supplementary file 1 [file jof-10-00103-s001.zip]

Archive with 1 entries (1 files):
- jof-2810382-supplementary.pdf
